# Supplementary material for: Cis- and trans-resveratrol have opposite effects on histone serine-ADP-ribosylation and tyrosine induced neurodegeneration
Source: Nat Commun. 2022 Jun 10;13:3244. doi: 10.1038/s41467-022-30785-8 (PMC9187644; doi:10.1038/s41467-022-30785-8)
Supplement: Supplementary file 4 — Source data [file 41467_2022_30785_MOESM4_ESM.xlsx]

## Sheet: Fig. 1a-c
Fig. 1a	Statistics done using two-tailed unpaired t test for n = 7 hippocampal tissue samples each for Control and AD.
	TyrRS densitometry analysis, normalized to GAPDH							Plotted
	I	II	III	IV	V	VI	VII	Average	SD	SEM	P value
Control	0.71461	0.579941	0.209071	1.54824	1.23286	1.14802	1.56726	0.905456	0.49123	0.200544	0.0116
AD	0.043814	0.394186	0.404847	0.076222	0.9	0.09	0.403378	0.318178	0.32793	0.133877
	PheRSβ densitometry analysis, normalized to GAPDH							Plotted
	I	II	III	IV	V	VI	VII	Average	SD	SEM	P value
Control	1.36614	1.00232	0.463912	1.91552	1.63744	1.09952	0.837679	1.24747	0.511546	0.208838	0.0247
AD	1.06555	0.259907	1.38322	0.142666	0.219595	0.247356	0.251777	0.553048	0.53119	0.216858
	PheRSα densitometry analysis, normalized to GAPDH							Plotted
	I	II	III	IV	V	VI	VII	Average	SD	SEM	P value
Control	0.683039	1.11289	1.23351	1.08385	0.985444	1.07528	1.35483	1.029	0.187402	0.0765066	0.8696
AD	1.37656	0.433725	1.04162	0.806538	1.12345	1.84804	0.669791	1.10499	0.483713	0.197475
Fig. 1b	Statistics done using two-tailed unpaired t test for 3 biological replicates.
	Nucleus			Plotted
	I	II	III	Average	SD	SEM	P value
Control	0.873522	1.12748	0.998999	1	0.126982	0.0733131	0.04
Tyr	0.775421	0.745163	0.676522	0.732369	0.0506757	0.0292576
	Neurite			Plotted
	I	II	III	Average	SD	SEM	P value
Control	0.915008	1.18707	0.897923	1	0.162232	0.0936644	0.0161
Tyr	0.689324	0.770958	0.789286	0.749856	0.0532172	0.030725
	Soma			Plotted
	I	II	III	Average	SD	SEM	P value
Control	0.757217	1.0242	1.21859	1	0.231635	0.133734	0.6869
Tyr	0.812409	1.24404	0.65614	0.904198	0.304511	0.175809
Fig. 1c	Statistics done using ANOVA with Šídák's multiple comparisons test for 3 biological replicates.
	Nucleus			Plotted
	I	II	III	Average	SD	SEM	P value
Control	1	0.95	1.1	1.01667	0.0763763	0.0440959	0.0003
Low Tyr	1.33	1.41	1.42	1.38667	0.0493288	0.02848
	Neurite			Plotted
	I	II	III	Average	SD	SEM	P value
Control	1	0.92	1.05	0.99	0.0655744	0.0378594	0.006
Low Tyr	1.38	1.42	1.2	1.33333	0.117189	0.0676593
	Soma			Plotted
	I	II	III	Average	SD	SEM	P value
Control	1.1	0.96	1.12	1.06	0.087178	0.0503322	0.0002
Low Tyr	1.45	1.52	1.39	1.45333	0.0650641	0.0375648
	Graphs were plotted using GraphPad Prism 9.3.1.
Figure 1a

## Sheet: Fig 1d-f
Fig. 1d	Statistics done using two-tailed unpaired t test for 3 biological replicates.
TyrRS densitometry normalized to GAPDH					Plotted
		I	II	III	Average	SD	SEM	P value
	Ctrl	1	1	1	1	0	0
Low Tyr media	1hr	1.25	1.23	1.1	1.19333	0.0814453	0.0470225	0.2167
	2hr	1.4	1.62	1.18	1.4	0.22	0.127017	0.0197
Fig. 1e	Statistics done using two-tailed unpaired t test for 3 biological replicates.
TyrRS densitometry normalized to GAPDH					Plotted
		I	II	III	Average	SD	SEM	P value
	Ctrl	1	1.17134	1.05	1.07378	0.0881122	0.0508716
Tyr	0.2mM	0.707975	0.55	0.735978	0.664651	0.100273	0.0578927	0.0013
	0.3mM	0.674859	0.35	0.720345	0.581735	0.201973	0.116609	0.0003
PheRSβ densitometry normalized to GAPDH					Plotted
		I	II	III	Average	SD	SEM	P value
	Ctrl	0.978923	0.969712	1.05136	1	0.0447206	0.0258194
Tyr	0.2mM	0.87711	0.743754	0.840356	0.820407	0.0688799	0.0397678	0.1212
	0.3mM	0.470629	0.584315	0.642946	0.565963	0.0876121	0.0505829	0.0008
Fig. 1f	Statistics done using two-tailed unpaired t test for 3 biological replicates.
Neurite degeneration normalized to control					Plotted
		I	II	III	Average	SD	SEM	P value
	siRNACtrl	1.12225	0.914028	0.963718	1	0.108751	0.0627875
	siRNATyrRS	2.08942	1.74875	1.53628	1.79148	0.279033	0.1611	0.1212
	Graphs were plotted using GraphPad Prism 9.3.1.

## Sheet: Fig. 2a-d
Fig. 2a	Statistics done using two way ANOVA with Tukey's test for multiple comparison for 3 biological replicates.
TyrRS densitometry normalized to GAPDH					Plotted
		I	II	III	Average	SD	SEM	P value
	Ctrl	1	1	1	1	0	0
Tyr 200µM	2	0.799654	0.79368	0.782917	0.792084	0.00848192	0.00489704
	4	0.6005	0.568369	0.618974	0.595948	0.0256078	0.0147847	0.0052
	8	0.403179	0.398963	0.48	0.427381	0.0456184	0.0263378	0.0003
	16	0.911522	0.5197	0.756855	0.729359	0.197353	0.113942
	24	1.16379	0.87	0.922623	0.985471	0.156654	0.090444	0.0003
Fig. 2b	Statistics done using two way ANOVA with Dunnett's test for multiple comparison for 3 biological replicates.
TyrRS densitometry normalized to GAPDH					Plotted
		I	II	III	Average	SD	SEM	P value
	Ctrl	1	1	1	1	0	0
Dopamine	0.1mM	1.22	1.14	1.07	1.14333	0.0750555	0.0433333
	0.2mM	1.65	1.45	1.32	1.47333	0.166233	0.0959745	<0.0001
PheRSβ densitometry normalized to GAPDH					Plotted
		I	II	III	Average	SD	SEM	P value
	Ctrl	1	1	1	1	0	0
Dopamine	0.1mM	1.02	1.08	1.13	1.07667	0.0550757	0.031798
	0.2mM	1.215	1.23	1.35	1.265	0.0739932	0.04272	0.004
Fig. 2c	Statistics done using two way ANOVA with Tukey's test for multiple comparison for 3 biological replicates.
TyrRS densitometry normalized to GAPDH					Plotted
		I	II	III	Average	SD	SEM	P value
	Ctrl	1	1	1	1	0	0
	DA	1.25	1.265	1.32	1.27833	0.0368556	0.0212786	0.0017
	DA + Rapa.	0.72	0.75	0.85	0.773333	0.0680686	0.0392994	<0.0001
	Rapa.	0.88	0.93	1.4	1.07	0.28688	0.16563	0.0025
PheRSβ densitometry normalized to GAPDH					Plotted
		I	II	III	Average	SD	SEM	P value
	Ctrl	1	1	1	1	0	0
	DA	1.45	1.47	1.35	1.42333	0.064291	0.0371184	0.0397
	DA + Rapa.	0.8	0.9	0.87	0.856667	0.051316	0.0296273	0.0003
	Rapa.	0.48	0.65	0.65	0.593333	0.0981495	0.0566667	0.8756
Fig. 2d	Statistics done using two way ANOVA with Dunnett's test for multiple comparison for 3 biological replicates.
p-eEF2/eEF2 densitometry analysis							Plotted
		I	II	III	IV	V	Average	SD	SEM	P value
Tyr	Ctrl	1	1	1	1	1	1	0	0
	0.1mM	0.934804	1.3879	1.14	2.06	1.24	1.35254	0.428396	0.214198
	0.2mM	1.55038	2.90468	2.39	1.417	2.91	2.23441	0.718671	0.359335	0.0077
	0.3mM	2.91	2.68267	2.215	2.96	1.2	2.39353	0.729317	0.364659	0.03
	Graphs were plotted using GraphPad Prism 9.3.1.

## Sheet: Fig. 3
Fig 3g	Statistics done using two way ANOVA with Tukey's test for multiple comparison for 3 biological replicates.
p-eEF2/eEF2 densitometry analysis					Plotted
		I	II	III	Average	SD	SEM	P value
cis-RSV	Ctrl	1	1	1	1	0	0
	5µM	0.93	0.87	0.95	0.916667	0.0416333	0.024037	0.159
	10µM	0.78	0.77	0.87	0.806667	0.0550757	0.031798	0.0116
	25µM	0.36	0.41	0.38	0.383333	0.0251661	0.0145297	0.0014
	50µM	0.29	0.332	0.31	0.310667	0.0210079	0.0121289	0.0021
p-eEF2/eEF2 densitometry analysis					Plotted
trans-RSV		I	II	III	Average	SD	SEM	P value
	Ctrl	1	1	1	1	0	0
	5µM	0.9	1.14	1.19	1.07667	0.155027	0.0895048	0.8109
	10µM	1.26	1.338	1.56	1.386	0.155653	0.0898666	0.1088
	25µM	1.45	2.8	2.2	2.15	0.676387	0.390512	0.2092
	50µM	4.16	3.01	3.19	3.45333	0.618574	0.357134	0.0452
Fig 3h	Statistics done using two way ANOVA with Dunnett's test for multiple comparison for 3 biological replicates.
Puromycin incorporation densitometry					Plotted
		I	II	III	Average	SD	SEM	P value
cis-RSV	Ctrl	1	1	1	1	0	0
	5µM	1	1.09	1.05	1.04667	0.0450925	0.0260342	0.9785
	10µM	1.03	1.06	1.14	1.07667	0.0568624	0.0328295	0.882
	25µM	0.95	1.1	0.96	1.00333	0.083865	0.0484195	>0.9999
	50µM	1.2	0.91	1.01	1.04	0.147309	0.085049	0.9879
Puromycin incorporation densitometry					Plotted
trans-RSV		I	II	III	Average	SD	SEM	P value
	Ctrl	1	1	1	1	0	0
	5µM	1.13	1.05	1.2	1.12667	0.0750555	0.0433333	0.0164
	10µM	1.38	1.12	0.91	1.13667	0.235443	0.135933
	25µM	0.91	0.78	0.82	0.836667	0.0665833	0.0384419	0.0131703
	50µM	0.37	0.42	0.32	0.37	0.05	0.0288675	2.60839e-05
	Graphs were plotted using GraphPad Prism 9.3.1.
Fig 3a
Fig 3h
Fig 3i

## Sheet: Figure 4a-d
Fig. 4a	Statistics done using two way ANOVA with Tukey's test for multiple comparison for 3 biological replicates.
Number of γ-H2AX foci				Plotted
	I	II	III	Average	SD	SEM	P value
Ctrl	26	21	23	23.3333	2.51661	1.45297
cis-RSV	7	15	12	11.3333	4.04145	2.33333	0.6071
trans-RSV	40	60	70	56.6667	15.2753	8.81917	0.0076
Tyr	78	57	67	67.3333	10.504	6.06447	0.0008
Tyr + cis-RSV	42	36	45	41	4.58258	2.64575	0.0372
Tyr + trans-RSV	82	78	98	86	10.583	6.1101	0.1967
Fig. 4b	Statistics done using two way ANOVA with Tukey's test for multiple comparison for 3 biological replicates.
Normalized 8-oxo-dG nuclear intensity				Plotted
	I	II	III	Average	SD	SEM	P value
Ctrl	1	1	1	1	0	0
cis-RSV	0.575	0.55	0.6	0.575	0.025	0.0144338	0.007
trans-RSV	2.03	1.57	1.78	1.79333	0.23029	0.132958	<0.0001
Tyr	1.6	1.45	1.59	1.54667	0.083865	0.0484195	0.0009
Tyr + cis-RSV	1.19	1.02	0.98	1.06333	0.111505	0.0643774	0.0025
Tyr + trans-RSV	1.72	1.68	1.57	1.65667	0.0776745	0.0448454	0.8412
Fig. 4c	Statistics done using two way ANOVA with Tukey's test for multiple comparison for 3 biological replicates.
Neurite degeneration normalized to control				Plotted
	I	II	III	Average	SD	SEM	P value
Ctrl	1	1	1	1	0	0
cis-RSV	0.56	0.7	0.72	0.66	0.087178	0.0503322	0.0016
trans-RSV	1.5	1.6	1.71	1.60333	0.10504	0.0606447	<0.0001
D-Tyr	1.44	1.35	1.49	1.42667	0.070946	0.0409607	0.0004
Fig. 4d	Statistics done using ANOVA with Šídák's test for multiple comparison for 3 biological replicates with quantification done using 300 comets per condition.
Percentage DNA in comet tail				Plotted
	I	II	III	Average	SD	SEM	P value
Ctrl	11.45	11.1	10.92	11.1567	0.269506	0.155599
cis-RSV	9.06	10.67	11.96	10.5633	1.45294	0.838855	0.9275
trans-RSV	14.37	13	12.89	13.42	0.82456	0.47606	0.0332
Tyr	17.13	17.05	16.87	17.0167	0.133167	0.0768838	<0.0001
Tyr + cis-RSV	15.16	14.2	14.25	14.5367	0.540401	0.312001	0.0187
Tyr + trans-RSV	21.68	21.87	19.93	21.16	1.06944	0.617441	0.0003

## Sheet: Figure 5a-c
Fig. 5a	Statistics done using two way ANOVA with Dunnett's test for multiple comparison for 3 biological replicates.
TyrRS densitometry normalized to GAPDH					Plotted
		I	II	III	Average	SD	SEM	P value
	Ctrl	1	1	1	1	0	0
ISRIB	10 nM	1.85	1.47	1.56	1.62667	0.198578	0.114649	0.0013
	25 nM	2.44	1.66	2.4	2.16667	0.439242	0.253596	<0.0001
	50 nM	1.49	1.47	1.52	1.49333	0.0251661	0.0145297	0.0091
PheRSβ densitometry normalized to GAPDH					Plotted
		I	II	III	Average	SD	SEM	P value
	Ctrl	1	1	1	1	0	0
ISRIB	10 nM	0.89	0.907	0.8	0.865667	0.0575007	0.0331981
	25 nM	1.25	1.4	1.32	1.32333	0.0750555	0.0433333
	50 nM	1.36	1.45	1.5	1.43667	0.070946	0.0409607	0.0204
p-eEF2/eEF2 densitometry analysis					Plotted
		I	II	III	Average	SD	SEM	P value
	Ctrl	1	1	1	1	0	0
ISRIB	10 nM	0.935	0.98	0.91	0.941667	0.035473	0.0204803
	25 nM	0.807	0.83	0.87	0.835667	0.03188	0.0184059	0.000870168
	50 nM	0.707	0.72	0.65	0.692333	0.0372335	0.0214968	0.000138458
p-eIF2α/eIF2α densitometry analysis					Plotted
		I	II	III	Average	SD	SEM	P value
	Ctrl	1	1	1	1	0	0
ISRIB	10 nM	0.685	0.64	0.72	0.681667	0.040104	0.0231541	0.000162169
	25 nM	0.569	0.52	0.5	0.529667	0.0355012	0.0204966	2.13687e-05
	50 nM	0.455	0.36	0.42	0.411667	0.0480451	0.0277389	2.92148e-05
Fig. 5b	Statistics done using two way ANOVA with Dunnett's test for multiple comparison for 3 biological replicates.
TyrRS densitometry normalized to GAPDH					Plotted
		I	II	III	Average	SD	SEM	P value
	Ctrl	1	1	1	1	0	0
	trans-RSV	0.5	0.45	0.56	0.503333	0.0550757	0.031798	9.81101e-05
	trans-RSV + ISRIB	0.95	0.89	0.92	0.92	0.03	0.0173205	0.000325627
	ISRIB	1.2	1.28	1.18	1.22	0.052915	0.0305505	0.0008
Fig. 5c	Statistics done using two way ANOVA with Dunnett's test for multiple comparison for 3 biological replicates.
TyrRS densitometry normalized to GAPDH					Plotted
		I	II	III	Average	SD	SEM	P value
	Ctrl	1	1	1	1	0	0
ISRIB	100 nM	1.055	1.29	1.1	1.14833	0.124733	0.0720147
	250 nM	0.85	0.59	0.75	0.73	0.131149	0.0757188	0.0363
	500 nM	0.32	0.51	0.43	0.42	0.0953939	0.0550757	<0.0001
PheRSβ densitometry normalized to GAPDH					Plotted
		I	II	III	Average	SD	SEM	P value
	Ctrl	1	1	1	1	0	0
ISRIB	100 nM	1.02	1.18	1.5	1.23333	0.244404	0.141107	0.0749
	250 nM	0.98	1.12	1.02	1.04	0.072111	0.0416333	0.9556
	500 nM	1.07	0.95	1.13	1.05	0.0916515	0.052915	0.9197
Fig 5a
Fig 5c
Fig 5g
Fig 5h

## Sheet: Figure 6a-h
Fig. 6a	Statistics done using Mann Whitney test using n = 5 hippocampal tissue samples each for Control and AD.
H3-S10 ADPr densitometric analysis, normalized to GAPDH						Plotted
	I	II	III	IV	V	Average	SD	SEM	P value
Control	0.832741	0.989992	0.72682	1.19385	1.2566	1	0.227004	0.0926739	0.0317
AD	0.759614	0.718593	0.72734	0.503532	0.592403	0.660296	0.10833	0.0442257
	Statistics done using two-tailed unpaired t test using n = 5 hippocampal tissue samples each for Control and AD.
HPF1 densitometric analysis, normalized to GAPDH						Plotted
	I	II	III	IV	V	Average	SD	SEM	P value
Control	1	1.18269	0.087046	2.09	1.53491	1.17893	0.738412	0.301455	0.0158
AD	0.216633	0.077735	0.08943	0.2961	0.139	0.16378	0.0919888	0.0375543
Fig. 6b	Statistics done using ANOVA with Dunnett's test for multiple comparison for 3 biological replicates.
HPF1 densitometric analysis, normalized to GAPDH					Plotted
		I	II	III	Average	SD	SEM	P value
Tyr	Ctrl	1	1	1	1	0	0
	0.2mM	0.87	0.78	0.75	0.8	0.06245	0.031225	0.004
	0.3mM	0.6	0.54	0.49	0.543333	0.0550757	0.0275379	<0.0001
Fig. 6c	Statistics done using ANOVA with Dunnett's test for multiple comparison for 3 biological replicates.
H3-S10 ADPr densitometric analysis, normalized to GAPDH					Plotted
		I	II	III	Average	SD	SEM	P value
D-Tyr	Ctrl	1	1	1	1	0	0
	2.5 mM	0.72	0.62	0.5	0.613333	0.110151	0.0550757	0.0012
	5 mM	0.72	0.62	0.5	0.613333	0.110151	0.0550757	0.0004
Fig. 6d	Statistics done using ANOVA with Dunnett's test for multiple comparison for 3 biological replicates.
HPF1 densitometric analysis, normalized to GAPDH					Plotted
		I	II	III	Average	SD	SEM	P value
cis-RSV	Ctrl	1	1	1	1	0	0
	5µM	0.96	0.95	1.02	0.976667	0.0378594	0.0218581	0.9988
	10µM	0.84	1.01	1.2	1.01667	0.180093	0.103976	0.9998
	25µM	0.92	1.42	1.2	1.18	0.250599	0.144684	0.3853
	50µM	0.83	1.4	1.2	1.14333	0.289194	0.166966	0.5766
HPF1 densitometric analysis, normalized to GAPDH					Plotted
		I	II	III	Average	SD	SEM	P value
trans-RSV	Ctrl	1	1	1	1	0	0
	5µM	1.04	1.11	0.9	1.01667	0.106927	0.0617342
	10µM	0.76	0.7	0.82	0.76	0.06	0.034641	0.17
	25µM	0.45	0.64	0.58	0.556667	0.0971253	0.0560753	0.0047
	50µM	0.4	0.57	0.46	0.476667	0.0862168	0.0497773	0.001
Fig. 6e	Statistics done using ANOVA with Tukey's test for multiple comparison for 3 biological replicates.
H3-S10 ADPr densitometric analysis, normalized to GAPDH					Plotted
		I	II	III	Average	SD	SEM	P value
cis-RSV	Ctrl	1	1	1	1	0	0
	25µM	1.2	1.34	1.4	1.31333	0.102632	0.0592546	0.0059
	50µM	1.67	1.78	1.41	1.62	0.19	0.109697	0.00482783
H3-S10 ADPr densitometric analysis, normalized to GAPDH					Plotted
		I	II	III	Average	SD	SEM	P value
trans-RSV	Ctrl	1	1	1	1	0	0
	25µM	0.72	0.83	0.65	0.733333	0.0907377	0.0523874	0.0165
	50µM	0.38	0.45	0.51	0.446667	0.0650641	0.0375648	0.000123623
Fig. 6f	Statistics done using two-tailed unpaired t test for 3 biological replicates.
HPF1 densitometric analysis, normalized to GAPDH					Plotted
		I	II	III	Average	SD	SEM	P value
	Ctrl	1	1	1	1	0	0
	BDNF	1.21	1.32	1.35	1.29333	0.0737111	0.0425572	0.0023
H3-S10 ADPr densitometric analysis, normalized to GAPDH					Plotted
		I	II	III	Average	SD	SEM	P value
	Ctrl	1	1	1	1	0	0
	BDNF	1.36	1.18	1.22	1.25333	0.0945163	0.054569	0.0097
Fig. 6g	Statistics done using ANOVA with Dunnett's test for multiple comparison for 3 biological replicates.
H3-S10 ADPr densitometric analysis, normalized to GAPDH					Plotted
		I	II	III	Average	SD	SEM	P value
	Ctrl	1	1	1	1	0	0
ISRIB	5 nM	1.2	1.13	1.23	1.18667	0.051316	0.0296273	0.0034
	10 nM	1.4	1.45	1.51	1.45333	0.0550757	0.031798	0.000140594
HPF1 densitometric analysis, normalized to GAPDH					Plotted
		I	II	III	Average	SD	SEM	P value
	Ctrl	1	1	1	1	0	0
ISRIB	5 nM	1.2	1.25	1.3	1.25	0.05	0.0288675	0.0003
	10 nM	1.45	1.53	1.48	1.48667	0.0404145	0.0233333	3.12252e-05
Fig. 6h	Statistics done using two-tailed unpaired t test for 3 biological replicates.
HPF1 densitometric analysis, normalized to GAPDH					Plotted
		I	II	III	Average	SD	SEM	P value
	Ctrl	1	1	1	1	0	0
	BDNF	0.92	1.12	1.05	1.03	0.101489	0.0585947	0.6596
H3-S10 ADPr densitometric analysis, normalized to GAPDH					Plotted
		I	II	III	Average	SD	SEM	P value
	Ctrl	1	1	1	1	0	0
	BDNF	1.4	1.38	1.32	1.36667	0.0416333	0.024037	0.0043
Fig 6e
Fig 6g

## Sheet: Figure 7a-g
Fig. 7a	Statistics done using ANOVA with Dunnett's test for multiple comparison for 5 biological replicates.
	% Viability normalized to control, MTT assay						Plotted
		I	II	III	IV	V	Average	SD	SEM	P value
	Ctrl	100	99.0465	110.87	102.275	100.8	102.598	4.77295	1.94855
	NMDA	83.7334	74.56	82.3068	77.4	73.4	78.28	4.59299	1.87508	0.0134
	NMDA+ trans-RSV 5 µM	94.2	102.192	93.809	104.618	105.901	100.144	5.76233	2.35246	0.0301
	NMDA+ trans-RSV 10 µM	94.8609	115.084	93.5524	94.2	102.299	99.9992	9.14391	3.73298	0.0315
	NMDA+ trans-RSV 25 µM	103.068	115.084	77.7556	52.8396	83.5697	86.4635	24.0294	9.80996	0.7947
	NMDA+ trans-RSV 50 µM	40.8306	55.9887	42.2838	43.6653	55.2428	47.6022	7.38837	3.01629	0.0015
Fig. 7b	Statistics done using ANOVA with Dunnett's test for multiple comparison for 4 biological replicates.
	% Viability normalized to control, MTT assay					Plotted
		I	II	III	IV	Average	SD	SEM	P value
	Ctrl	109.243	97.3351	100.136	97.2283	100.986	5.66717	2.83358
	NMDA	83.7334	74.56	82.3068	77.4	79.5001	4.26667	2.13334	0.001
	NMDA+ cis-RSV 5 µM	98.4253	95.8167	85.5026	95.0195	93.691	5.6494	2.8247	0.0359
	NMDA+ cis-RSV 10 µM	103.369	96.0277	102.158	114.711	104.067	7.79009	3.89505	0.0002
	NMDA+ cis-RSV 25 µM	122.51	115.639	131.325	123.366	123.21	6.42112	3.21056	<0.0001
	NMDA+ cis-RSV 50 µM	115.729	120.5	123.952	129.148	122.332	5.65786	2.82893	<0.0001
Fig. 7c	Statistics done using two tailed unpaired t test for 3 biological replicates.
	siRNACtrl										siRNATyrRS
	% Viability normalized to control, MTT assay				Plotted						% Viability normalized to control, MTT assay				Plotted
		I	II	III	Average	SD	SEM	P value				I	II	III	Average	SD	SEM	P value
	Ctrl	100	100	100	100	0	0				Ctrl	100	100	100	100	0	0
	NMDA	83.7334	74.56	82.3068	80.2001	4.93626	2.46813	0.00225486			NMDA	71.9	74.67	70.98	72.5167	1.92074	0.960369	1.57327e-05
	NMDA+ cis-RSV 50 µM	115.729	120.5	123.952	120.06	4.12921	2.06461	0.000427914			NMDA+ cis-RSV 50 µM	68.6	60.84	66.8	65.4133	4.06159	2.0308	0.05199
	NMDA+ trans-RSV 5 µM	97.5	98.5	95.6	97.2	1.47309	0.736546	0.00463458			NMDA+ trans-RSV 5 µM	74.43	69.8	77.8	74.01	4.0165	2.00825	0.592426
	NMDA+ trans-RSV 10 µM	99.72	101.2	103.1	101.34	1.69434	0.847172	0.00217361			NMDA+ trans-RSV 10 µM	72.3	75.6	71.2	73.0333	2.28983	1.14492	0.779532
	NMDA+ trans-RSV 50 µM	64.54	56.5	60.2	60.4133	4.02424	2.01212	0.00576399			NMDA+ trans-RSV 50 µM	43.8	45.8	46.2	45.2667	1.28582	0.64291	3.39649e-05
Fig. 7d	Statistics done using two tailed unpaired t test using 3 biological replicates.
	% Viability normalized to control, MTT assay				Plotted
		I	II	III	Average	SD	SEM	P value
	Ctrl	100	100	100	100	0	0
	trans-RSV 50 µM	61.69	62.9	58.2	60.93	2.44043	1.22022	1.00611e-05
	trans-RSV 50 µM+ cis-RSV 10 µM	63.5	64.75	59.12	62.4567	2.95646	1.47823	0.528274
	trans-RSV 50 µM+ cis-RSV 25 µM	75.6	72.8	79.89	76.0967	3.571	1.7855	0.00371288
	trans-RSV 50 µM+ cis-RSV 50 µM	89.39	92.6	88.74	90.2433	2.06665	1.03332	9.1986e-05
Fig. 7e,f	Statistics done using two tailed unpaired t test for 3 biological replicates.
	PAR densitometry analysis				Plotted
		I	II	III	Average	SD	SEM	P value
cis-RSV	Ctrl	1	1	1	1	0	0
	5µM	1.1	1.05	1.2	1.11667	0.0763763	0.0440959	0.0572352
	10µM	1.17	1.3	1.34	1.27	0.0888819	0.051316	0.00624806
	25µM	1.4	1.56	1.42	1.46	0.087178	0.0503322	0.00079545
	50µM	1.68	1.71	1.62	1.67	0.0458258	0.0264575	1.44393e-05
	PAR densitometry analysis				Plotted
		I	II	III	Average	SD	SEM	P value
trans-RSV	Ctrl	1	1	1	1	0	0
	5µM	1.4	1.54	1.38	1.44	0.087178	0.0503322	0.000943535
	10µM	1.01	1.15	1.06	1.07333	0.070946	0.0409607	0.147893
	25µM	0.79	0.85	0.81	0.816667	0.0305505	0.0176383	0.000483817
	50µM	0.43	0.44	0.6	0.49	0.0953939	0.0550757	0.000756272
Fig. 7g	Statistics done using two tailed unpaired t test for 3 biological replicates.
	siRNACtrl										siRNATyrRS
	PAR densitometry analysis				Plotted						PAR densitometry analysis				Plotted
		I	II	III	Average	SD	SEM	P value				I	II	III	Average	SD	SEM	P value
	Ctrl	1	1	1	1	0	0				Ctrl	1	1	1	1	0	0
	cis-RSV 50µM	1.33	1.4	1.36	1.36333	0.0351188	0.0202759	5.70014e-05			cis-RSV 50µM	0.98	0.95	1.12	1.01667	0.0907377	0.0523874	0.766294
	trans-RSV 5 µM	1.4	1.46	1.42	1.42667	0.0305505	0.0176383	1.73259e-05			trans-RSV 5 µM	0.97	0.99	0.9	0.953333	0.0472582	0.0272845	0.16237
Fig 7a
Fig 7c

## Sheet: Figure 8a-e
Fig. 8a	Statistics done using two tailed unpaired t test for 3 biological replicates.
PAR(<235kDa) densitometry analysis, chromatin					Plotted
		I	II	III	Average	SD	SEM	P value
	Ctrl	1	1	1	1	0	0
	cis-RSV 50µM	0.24	0.26	0.3	0.266667	0.0305505	0.0176383	2.00034e-06
	trans-RSV 50 µM	2.28	1.9	1.85	2.01	0.23516	0.135769	0.00174376
PARP1(170kDa) densitometry analysis, chromatin					Plotted
		I	II	III	Average	SD	SEM	P value
	Ctrl	1	1	1	1	0	0
	cis-RSV 50µM	0.5	0.54	0.6	0.546667	0.0503322	0.0290593	9.85868e-05
	trans-RSV 50 µM	1.2	1.14	1.16	1.16667	0.0305505	0.0176383	0.000699578
TyrRS densitometry analysis, chromatin					Plotted
		I	II	III	Average	SD	SEM	P value
	Ctrl	1	1	1	1	0	0
	cis-RSV 50µM	1.5	1.48	1.52	1.5	0.02	0.011547	1.70062e-06
	trans-RSV 50 µM	1.1	1.05	1.2	1.11667	0.0763763	0.0440959	0.0572352
	cis-RSV v/s trans-RSV							0.00109439
ARH3 densitometry analysis, chromatin					Plotted
		I	II	III	Average	SD	SEM	P value
	Ctrl	1	1	1	1	0	0
	cis-RSV 50µM	1.65	1.7	1.68	1.67667	0.0251661	0.0145297	1.27157e-06
	trans-RSV 50 µM	0.89	0.95	1.1	0.98	0.108167	0.06245	0.764806
	cis-RSV v/s trans-RSV							0.000407225
PARP1 (110kDa) densitometry analysis, chromatin					Plotted
		I	II	III	Average	SD	SEM	P value
	Ctrl	1	1	1	1	0	0
	cis-RSV 50µM	1.29	1.25	1.31	1.28333	0.0305505	0.0176383	8.78322e-05
	trans-RSV 50 µM	1.2	1.12	1.15	1.15667	0.0404145	0.0233333	0.00256159
Fig. 8b	Statistics done using two tailed unpaired t test for 3 biological replicates.
ARH3 densitometry analysis, normalized to GAPDH							Plotted
		I	II	III	IV	V	Average	SD	SEM	P value
	Control	1	1.88	0.81	0.66	1.1	1.09	0.473181	0.193175	0.6703
	AD	0.958	1.96	1.289	0.864	1.02	1.2182	0.443769	0.181168
Fig. 8d	Statistics done using two tailed unpaired t test for 3 biological replicates.
siRNACtrl										siRNATyrRS
% Viability normalized to control, MTT assay					Plotted					% Viability normalized to control, MTT assay					Plotted
		I	II	III	Average	SD	SEM	P value				I	II	III	Average	SD	SEM	P value
	Ctrl	100	100	100	100	0	0			Ctrl		100	100	100	100	0	0
	cis-RSV 50 µM	112.3	105.2	120.1	112.533	7.45274	4.30284	0.0435558		cis-RSV 50 µM		95.4	90.2	104.3	96.6333	7.13045	4.11677	0.459389
	trans-RSV 50 µM	66.2	60.5	64.3	63.6667	2.9023	1.67564	2.67623e-05		trans-RSV 50 µM		102.3	97.4	92.5	97.4	4.9	2.82902	0.410077
										trans-RSV 50 µM siRNATyrRS v/s siRNACtrl								0.000508905
PARP1 densitometry analysis, normalized to GAPDH					Plotted
		I	II	III	Average	SD	SEM	P value
	siRNACtrl	1	1	1	1	0	0
	siRNAPARP1	0.35	0.42	0.45	0.406667	0.051316	0.0296273	3.66894e-05
Fig. 8e	Statistics done using two tailed unpaired t test for 3 biological replicates.
CldU/ssDNA incorporation, normalized to control					Plotted
		I	II	III	Average	SD	SEM	P value
	Ctrl	1	1	1	1	0	0
	cis-RSV 50µM	0.78	0.82	0.71	0.77	0.0556776	0.0321455	0.0020192
	trans-RSV 50 µM	0.21	0.15	0.25	0.203333	0.0503322	0.0290593	1.0528e-05

## Sheet: Figure 9a-d
Fig.9a	Statistics done using ANOVA with Šídák's test for multiple comparison for 3 biological replicates.
% Viability normalized to control, MTT assay					Plotted
		I	II	III	Average	SD	SEM	P value
Ctrl		100	100	100	100	0	0
AG-14361 10 µM		85.6	80.5	82.5	82.8667	2.5697	1.48361	0.026
NMDA		80.84	83.06	80.23	81.3767	1.48937	0.85989	0.0125
NMDA + AG-14361 10 µM (AG)		80.21	75.4	78.01	77.8733	2.40791	1.39021
NMDA + Olaparib 10 µM (Ola)		85.3	82.1	80.1	82.5	2.62298	1.51438
NMDA + cis-RSV 50 µM		110.99	93.22	108.71	104.307	9.66878	5.58227
NMDA + cis-RSV 50 µM + AG		101.2	98.9	115.3	105.133	8.87938	5.12651
NMDA + cis-RSV 50 µM + Ola		87.1	81.79	77.86	82.25	4.63714	2.67726	0.0024
NMDA + cis-RSV 50 µM + AG v/s NMDA								0.0011
Fig.9b	Statistics done using two tailed unpaired t test for 3 biological replicates.
% Viability normalized to control, MTT assay					Plotted
		I	II	III	Average	SD	SEM	P value
Ctrl		100	100	100	100	0	0
AG-14361 10 µM		85.6	82.78	82.5	83.6267	1.71468	0.989972	7.82679e-05
Olaparib 10 µM		72.86	77.8	75.4	75.3533	2.47033	1.42625	6.58056e-05
Talazoparib 2 µM		80.1	82.3	81.7	81.3667	1.13725	0.656591	9.17447e-06
trans-RSV 50 µM		70.1	72.5	68.9	70.5	1.83303	1.0583	9.85331e-06
trans-RSV 50 µM + AG-14361		78.4	75.3	70.5	74.7333	3.98037	2.29807	0.169598
trans-RSV 50 µM + Olaparib		70.6	76.25	67.07	71.3067	4.63062	2.67349	0.79297
trans-RSV 50 µM + Talazoparib		73.15	69.08	65.71	69.3133	3.72548	2.15091	0.646539
Fig.9c	Statistics done using two way ANOVA with Dunnett's test for multiple comparison for 3 biological replicates.
Number of γ-H2AX foci					Plotted
		I	II	III	Average	SD	SEM	P value
Ctrl		22	23	25	23.3333	1.52753	0.881917
Olaparib 10 µM		39	38	42	39.6667	2.08167	1.20185	0.0008
AG-14361 10 µM		32	39	35	35.3333	3.51188	2.02759	0.0056
Talazoparib 2 µM		55	45	50	50	5	2.88675	0.000906159
Fig.9d	Statistics done using two way ANOVA with Dunnett's test for multiple comparison for 3 biological replicates.
Neurite degeneration, normalized to control					Plotted
		I	II	III	Average	SD	SEM	P value
Ctrl		1	0.97	0.96	0.976667	0.0208167	0.0120185
Olaparib 10 µM		1.2	1.18	1.29	1.22333	0.0585947	0.0338296	0.007
AG-14361 10 µM		1.27	1.26	1.32	1.28333	0.0321455	0.0185592	0.0016
Talazoparib 2 µM		1.33	1.24	1.29	1.28667	0.0450925	0.0260342	0.0015

[truncated: 9 more sheets: Supp. Fig. 1, Supp. Fig. 3, Supp. Fig. 4, Supp. Fig, 5, Supp. Fig. 6, Supp. Fig. 7, Supp. Fig. 8, Supp. Fig. 9, Supp. Fig. 10]
